# Supplementary material for: Deletions of LPL and NKX3.1 in Prostate Cancer Progression: Game Changers or By-Standers in Tumor Evolution
Source: Biomolecules. 2025 May 24;15(6):758. doi: 10.3390/biom15060758 (PMC12190382; doi:10.3390/biom15060758)
Supplement: Supplementary file 1 [file biomolecules-15-00758-s001.zip]

Archive with 2 entries (2 files):
- Table S1 - IHC.xlsx
- Table S2 - WGS.xlsx
