# Supplementary material for: Deletions of LPL and NKX3.1 in Prostate Cancer Progression: Game Changers or By-Standers in Tumor Evolution
Source: Biomolecules. 2025 May 24;15(6):758. doi: 10.3390/biom15060758 (PMC12190382; doi:10.3390/biom15060758)
Supplement: Supplementary file 1 [file biomolecules-15-00758-s001.zip › Table S1 - IHC.xlsx]

## Sheet: List1
WITH DELETION LPL							NKX3.1									LPL
number	year of birth	age	ID	year	GS	GGG	BPH NKX3.1 %	BPH NKX3.1 intensity	BPH NKX3.1 histoscore	PIN NKX3.1 %	PIN NKX3.1 intensity	PIN NKX3.1 histoscore	CaP NKX3.1 %	CaP NKX3.1 intensity	CaP NKX3.1 histoscore	BPH LPL %	BPH LPL intensity	BPH LPL histoscore	PIN LPL %	PIN LPL intensity	PIN LPL histoscore	CaP LPL %	CaP LPL intensity	CaP LPL histoscore	TNM	PSA ng/ml
1	1955	59	9485	2014	7(4+3)	G3	75	2	150	100	2	200	100	2	200	5	1	5	0	0	0	0	0	0	pT2cN0M0	9.26
2	1951	63	13823	2014	8(4+4)	G4	75	2	150	100	1	100	100	1	100	0	0	0	90	1	90	90	1	90	pT3aN0M0	2.6
3	1953	60	11232	2013	7(3+4)	G2	100	3	300	-	-	-	100	2	200	0	0	0	-	-	-	0	0	0	pT2cN0M0	5.8
4	1951	59	9784	2010	7(4+3)	G3	100	3	300	-	-	-	100	2	200	0	0	0	-	-	-	0	0	0	pT3bN0M0	8.4
5	1956	58	13706	2014	7(4+3)	G3	100	3	300	100	2	200	100	1	100	95	1	95	95	1	95	95	1	95	pT2cN0M0	6
6	1941	69	12115	2010	7(4+3)	G3	100	3	300	-	-	-	100	2	200	95	1	95	-	-	-	95	1	95	pT2cN0M0	13.62
7	1953	62	10217	2015	7(4+3)	G3	100	3	300	-	-	-	100	1	100	95	1	95	-	-	-	95	1	95	pT4N0M0	14
8	1953	62	12325	2015	7(3+4)	G2	100	3	300	100	3	300	100	1	100	95	1	95	95	1	95	95	1	95	pT2N0M0	5.41
9	1957	60	7211	2017	7(3+4)	G2	100	3	300	-	-	-	100	3	300	90	1	90	-	-	-	95	1	95	pT2cN0M0	7
10	1960	57	11195	2017	7(4+3)	G3	100	3	300	100	3	300	100	2	200	95	1	95	95	1	95	95	1	95	pT2cN0M0	8.7
11	1957	60	13952	2017	7(3+4)	G2	100	2	200	-	-	-	100	2	200	95	1	95	-	-	-	95	1	95	pT2bN0M0	12
12	1952	68	69	2020	8(4+4)	G4	100	3	300	90	2	180	100	2	200	95	1	95	95	2	190	95	2	190	pT3bN0M0	21
13	1949	59	6225	2008	7(3+4)	G2	100	3	300	-	-	-	100	2	200	20	1	20	-	-	-	0	0	0	pT2bN0M0	2.84
14	1953	56	1837	2009	7(3+4)	G2	100	3	300	-	-	-	100	1	100	95	1	95	-	-	-	95	1	95	pT3bN0M0	11.16
15	1952	57	14281	2009	7(3+4)	G2	100	3	300	-	-	-	100	1	100	0	0	0	-	-	-	30	1	30	pT2N0M0	-
16	1954	56	1038	2010	7(4+3)	G3	100	2	200	-	-	-	100	3	300	30	1	30	-	-	-	95	1	95	pT2cNxM0	3.9
17	1947	63	6038	2010	9(4+5)	G5	75	3	225	-	-	-	100	2	200	80	1	80	-	-	-	95	1	95	pT3aN0M0	-
18	1953	58	14629	2011	9(4+5)	G5	-	-	-	-	-	-	100	3	300	-	-	-	-	-	-	95	1	95	pT2cN0M0	4.5
19	1946	66	6936	2012	5(2+3)	G1	100	3	300	-	-	-	100	1	100	0	0	0	-	-	-	0	0	0	pT2cN0M0	14
20	1941	71	7664	2012	7(3+4)	G2	75	2	150	-	-	-	100	2	200	0	0	0	-	-	-	30	1	30	pT2cN0M0	-
21	1944	68	12513	2012	8(3+5)	G4	100	3	300	-	-	-	100	2	200	90	1	90	-	-	-	80	1	80	pT3bN0M0	13
22	1944	69	1771	2013	7(3+4)	G2	100	3	300	100	2	200	100	2	200	20	1	20	0	0	0	30	1	30	pT3aN0M0	7.4
23	1953	60	4683	2013	8(4+4)	G4	75	3	225	-	-	-	100	3	300	20	1	20	-	-	-	20	1	20	pT3N0M0	6.5
24	1950	63	7912	2013	7(3+4)	G2	75	3	225	100	2	200	100	2	200	50	1	50	90	1	90	90	1	90	pT3aN0M0	-
25	1947	68	1330	2015	7(3+4)	G2	100	2	200	-	-	-	100	2	200	50	1	50	-	-	-	95	1	95	T2NxM0	5.05
26	1952	63	10778	2015	8(4+4)	G4	100	3	300	-	-	-	100	2	200	80	1	80	-	-	-	90	1	90	pT3N0M0	15
27	1943	72	11749	2015	7(3+4)	G2	100	3	300	-	-	-	100	3	300	90	1	90	-	-	-	90	1	90	pT2cN0M0	15.5
28	1949	67	16643	2016	7(3+4)	G2	75	3	225	-	-	-	100	2	200	80	1	80	-	-	-	70	1	70	pT3aN0M0	7.7
WITHOUT DELETION LPL							NKX3.1									LPL
number	year of birth	age	ID	year	GS	GGG	BPH NKX3.1 %	BPH NKX3.1 intensity	BPH NKX3.1 histoscore	PIN NKX3.1 %	PIN NKX3.1 intensity	PIN NKX3.1 histoscore	CaP NKX3.1 %	CaP NKX3.1 intensity	CaP NKX3.1 histoscore	BPH LPL %	BPH LPL intensity	BPH LPL histoscore	PIN LPL %	PIN LPL intensity	PIN LPL histoscore	CaP LPL %	CaP LPL intensity	CaP LPL histoscore	TNM	PSA ng/ml
1	1944	68	8356	2012	7(3+4)	G2	100	2	200	-	-	-	100	2	200	90	1	90	-	-	-	90	1	90	pT3bN0M0	23
2	1938	72	11795	2010	7(3+4)	G2	100	3	300	-	-	-	100	2	200	50	1	50	-	-	-	50	1	50	pT2cN0M0	7
3	1946	68	6063	2014	7(3+4)	G2	100	3	300	-	-	-	100	2	200	90	1	90	-	-	-	90	1	90	pT3aN0M0	5.1
4	1947	62	5432	2009	4(1+3)	G1	75	2	150	-	-	-	100	1	100	0	0	0	-	-	-	0	0	0	pT2cN0M0	6.8
5	1951	61	3679	2012	7(3+4)	G2	100	2	200	-	-	-	100	2	200	0	0	0	-	-	-	0	0	0	pT2cN0M0	13.48
6	1960	52	4442	2012	7(3+4)	G2	100	3	300	-	-	-	100	3	300	90	1	90	-	-	-	90	1	90	pT2cN0M0	10.1
7	1939	72	5076	2011	7(3+4)	G2	75	3	225	100	2	200	100	2	200	0	0	0	0	0	0	0	0	0	pT2cN0M0	9
8	1943	66	15935	2009	6(3+3)	G1	100	3	300	-	-	-	100	1	100	50	1	50	-	-	-	90	1	90	pT2cN0M0	5.18
9	1946	64	11369	2010	7(3+4)	G2	100	2	200	-	-	-	75	1	75	10	1	10	-	-	-	0	0	0	pT2cN0M0	8.2
10	1956	57	13858	2013	7(3+4)	G2	100	3	300	100	3	300	100	3	300	90	1	90	90	1	90	90	1	90	pT3aN0M0	2.4
11	1944	68	1073	2012	7(3+4)	G2	100	3	300	-	-	-	75	1	75	0	0	0	-	-	-	0	0	0	pT2cN0M0	8
12	1938	72	7887	2010	7(3+4)	G2	100	3	300	-	-	-	75	1	75	20	1	20	-	-	-	0	0	0	pT3N0M0	6.73
13	1947	65	3268	2012	7(3+4)	G2	75	1	75	-	-	-	100	1	100	0	0	0	-	-	-	0	0	0	pT3aN0M0	7
14	1957	56	7699	2013	7(3+4)	G2	100	3	300	100	3	300	100	2	200	90	1	90	50	1	50	50	1	50	pT2cN0M0	4.48
15	1952	62	9688	2014	7(3+4)	G2	100	3	300	100	2	200	100	2	200	50	1	50	0	0	0	90	1	90	pT2cN0M0	7
16	1954	56	10741	2010	8(4+4)	G4	100	3	300	100	3	300	100	2	200	90	1	90	90	1	90	90	1	90	pT2cN0M0	5.6
17	1944	64	2160	2008	7(3+4)	G4	75	2	150	-	-	-	75	1	75	20	1	20	-	-	-	0	0	0	pT2cN0M0	15.5
18	1938	73	9639	2011	7(3+4)	G2	75	2	150	100	2	200	100	3	300	30	1	30	0	0	0	90	1	90	pT2cN0M0	8
19	1948	67	5016	2015	9(5+4)	G5	75	3	225	-	-	-	100	2	200	90	1	90	-	-	-	10	1	10	pT3bN0M0	5
20	1959	55	16192	2014	7(3+4)	G2	100	3	300	-	-	-	100	1	100	95	1	95	-	-	-	95	1	95	pT3bN0M0	10
21	1940	72	8506	2012	7(3+4)	G2	100	3	300	-	-	-	100	2	200	50	1	50	-	-	-	30	1	30	pT2cN0M0	7.62
22	1954	59	13591	2013	7(3+4)	G2	75	2	150	-	-	-	100	1	100	0	0	0	-	-	-	20	1	20	pT2cN0M0	4
23	1953	63	5313	2016	6(3+3)	G1	75	3	225	100	3	300	100	2	200	95	1	95	95	1	95	95	1	95	pT2cN0M0	8
24	1951	58	15985	2009	7(3+4)	G2	75	2	150	-	-	-	100	2	200	0	0	0	-	-	-	0	0	0	pT4N1M0	6.34
25	1943	66	1488	2009	6(3+3)	G1	75	3	225	-	-	-	100	2	200	0	0	0	-	-	-	50	1	50	pT2cN0M0	7.68
26	1940	69	9750	2009	6(3+3)	G1	75	3	225	-	-	-	100	2	200	95	1	95	-	-	-	95	1	95	pT2aN0M0	7
27	1942	67	10165	2009	7(3+4)	G2	100	3	300	-	-	-	100	2	200	80	1	80	-	-	-	90	1	90	pT2cN0M0	14.1
28	1949	61	5156	2010	8(3+5)	G4	100	3	300	100	3	300	75	2	150	95	1	95	0	0	0	95	1	95	pT2cN0M0	6.5
