# Supplementary material for: Deletions of LPL and NKX3.1 in Prostate Cancer Progression: Game Changers or By-Standers in Tumor Evolution
Source: Biomolecules. 2025 May 24;15(6):758. doi: 10.3390/biom15060758 (PMC12190382; doi:10.3390/biom15060758)
Supplement: Supplementary file 1 [file biomolecules-15-00758-s001.zip › Table S2 - WGS.xlsx]

## Sheet: deletion NKX3.1 and LPL
Sanger.ID	ICGC.ID	Chr	Start	End	Length	nMajor	nMinor	CN	Ploidy	CNA	SNPs	CNP.CNA.ICGC.ID
PD9168a	0004#T1	8	31254	34084403	34053150	2	0	2 0	4	Hemizygous Del LOH	28456	2 0.4.Hemizygous Del LOH.0004#T1
PD9169a	0005#T1	8	31254	43767226	43735973	1	0	1 0	2	Hemizygous Del LOH	33933	1 0.2.Hemizygous Del LOH.0005#T1
PD7445a	0006#T1	8	9071033	28935139	19864107	2	0	2 0	4	Hemizygous Del LOH	15965	2 0.4.Hemizygous Del LOH.0006#T1
PD7446f	0007#T5	8	31254	43824048	43792795	1	0	1 0	2	Hemizygous Del LOH	33938	1 0.2.Hemizygous Del LOH.0007#T5
PD7447a	0008#T1	8	16024384	37610506	21586123	1	0	1 0	2	Hemizygous Del LOH	15521	1 0.2.Hemizygous Del LOH.0008#T1
PD9746a	0009#T1	8	31254	39531332	39500079	0	0	0 0	2	Loss	31423	0 0.2.Loss.0009#T1
PD9749a	0012#T1	8	5323185	33963002	28639818	1	0	1 0	2	Hemizygous Del LOH	22597	1 0.2.Hemizygous Del LOH.0012#T1
PD9751a	0014#T1	8	31254	43751932	43720679	1	0	1 0	2	Hemizygous Del LOH	33929	1 0.2.Hemizygous Del LOH.0014#T1
PD11329c	0016#T1	8	31254	47351866	47320613	2	0	2 0	3	Hemizygous Del LOH	34052	2 0.3.Hemizygous Del LOH.0016#T1
PD11331c	0018#T1	8	31254	29199126	29167873	1	0	1 0	4	Hemizygous Del LOH	25244	1 0.4.Hemizygous Del LOH.0018#T1
PD11332c	0019#T1	8	31254	39133481	39102228	2	0	2 0	4	Hemizygous Del LOH	31215	2 0.4.Hemizygous Del LOH.0019#T1
PD11334a	0021#M1	8	17921921	33261476	15339556	1	0	1 0	2	Hemizygous Del LOH	11352	1 0.2.Hemizygous Del LOH.0021#M1
PD12806a	0023#T1	8	31254	26948909	26917656	1	0	1 0	2	Hemizygous Del LOH	23701	1 0.2.Hemizygous Del LOH.0023#T1
PD12808a	0025#T1	8	16403823	42365373	25961551	2	0	2 0	4	Hemizygous Del LOH	18171	2 0.4.Hemizygous Del LOH.0025#T1
PD12809a	0026#T1	8	31254	43767226	43735973	1	0	1 0	2	Hemizygous Del LOH	33933	1 0.2.Hemizygous Del LOH.0026#T1
PD12813a	0030#T1	8	31254	43824048	43792795	1	0	1 0	2	Hemizygous Del LOH	33938	1 0.2.Hemizygous Del LOH.0030#T1
PD12818a	0035#T1	8	31254	46863535	46832282	2	0	2 0	4	Hemizygous Del LOH	33940	2 0.4.Hemizygous Del LOH.0035#T1
PD12820a	0037#T1	8	31254	43090932	43059679	2	1	2 1	4	Loss	33753	2 1.4.Loss.0037#T1
PD12821a	0038#T1	8	31254	38807395	38776142	1	0	1 0	2	Hemizygous Del LOH	31067	1 0.2.Hemizygous Del LOH.0038#T1
PD12822a	0039#T1	8	31254	53009076	52977823	1	0	1 0	2	Hemizygous Del LOH	37209	1 0.2.Hemizygous Del LOH.0039#T1
PD12825a	0042#T1	8	31254	34302399	34271146	0	0	0 0	2	Loss	28590	0 0.2.Loss.0042#T1
PD12828a	0045#T1	8	31254	37818387	37787134	1	0	1 0	4	Hemizygous Del LOH	30542	1 0.4.Hemizygous Del LOH.0045#T1
PD12832a	0049#T1	8	31254	43824048	43792795	1	0	1 0	2	Hemizygous Del LOH	33938	1 0.2.Hemizygous Del LOH.0049#T1
PD12837a	0054#T1	8	3479586	47138511	43658926	1	0	1 0	2	Hemizygous Del LOH	30996	1 0.2.Hemizygous Del LOH.0054#T1
PD13382a	0065#T1	8	31254	42755229	42723976	2	0	2 0	4	Hemizygous Del LOH	33631	2 0.4.Hemizygous Del LOH.0065#T1
PD13387a	0070#T1	8	6942115	43767226	36825112	1	0	1 0	2	Hemizygous Del LOH	26030	1 0.2.Hemizygous Del LOH.0070#T1
PD13388a	0071#T1	8	6233582	30618347	24384766	1	0	1 0	2	Hemizygous Del LOH	19057	1 0.2.Hemizygous Del LOH.0071#T1
PD13390a	0073#T1	8	31254	42319811	42288558	1	0	1 0	2	Hemizygous Del LOH	33432	1 0.2.Hemizygous Del LOH.0073#T1
PD13395a	0078#T1	8	1966131	43824048	41857918	1	0	1 0	2	Hemizygous Del LOH	32562	1 0.2.Hemizygous Del LOH.0078#T1
PD13398a	0081#T1	8	31254	35928534	35897281	1	0	1 0	2	Hemizygous Del LOH	29472	1 0.2.Hemizygous Del LOH.0081#T1
PD13402a	0085#T1	8	31254	43786802	43755549	2	0	2 0	4	Hemizygous Del LOH	33937	2 0.4.Hemizygous Del LOH.0085#T1
PD13404a	0087#T1	8	6978399	26193435	19215037	1	0	1 0	4	Hemizygous Del LOH	15181	1 0.4.Hemizygous Del LOH.0087#T1
PD13406a	0089#T1	8	31254	43824048	43792795	1	0	1 0	2	Hemizygous Del LOH	33938	1 0.2.Hemizygous Del LOH.0089#T1
PD13407a	0090#T1	8	4595070	43112996	38517927	1	0	1 0	2	Hemizygous Del LOH	28936	1 0.2.Hemizygous Del LOH.0090#T1
PD13408a	0091#T1	8	13669576	31408294	17738719	2	0	2 0	4	Hemizygous Del LOH	13901	2 0.4.Hemizygous Del LOH.0091#T1
PD13411a	0094#T1	8	1271184	32843245	31572062	1	0	1 0	2	Hemizygous Del LOH	26942	1 0.2.Hemizygous Del LOH.0094#T1
PD13412a	0095#M1	8	17883051	24305983	6422933	2	0	2 0	4	Hemizygous Del LOH	4951	2 0.4.Hemizygous Del LOH.0095#M1
PD12337f	0096#M5	8	31254	34667480	34636227	0	0	0 0	2	Loss	28794	0 0.2.Loss.0096#M5
PD14722a	0098#M1	8	31254	36431975	36400722	2	0	2 0	4	Hemizygous Del LOH	29739	2 0.4.Hemizygous Del LOH.0098#M1
PD14724a	0100#M1	8	12403053	24314042	11910990	2	1	2 1	4	Loss	10021	2 1.4.Loss.0100#M1
PD14725a	0101#M1	8	7011075	25417349	18406275	1	0	1 0	2	Hemizygous Del LOH	14557	1 0.2.Hemizygous Del LOH.0101#M1
PD14726a	0102#M1	8	13820224	33715040	19894817	1	0	1 0	2	Hemizygous Del LOH	15352	1 0.2.Hemizygous Del LOH.0102#M1
PD14728a	0104#M1	8	996381	38118376	37121996	1	0	1 0	2	Hemizygous Del LOH	30075	1 0.2.Hemizygous Del LOH.0104#M1
PD14729a	0105#M1	8	12242529	38538838	26296310	1	0	1 0	4	Hemizygous Del LOH	19443	1 0.4.Hemizygous Del LOH.0105#M1
PD14732a	0108#T1	8	31254	38518933	38487680	1	0	1 0	2	Hemizygous Del LOH	30926	1 0.2.Hemizygous Del LOH.0108#T1
PD14734a	0110#T1	8	31254	43786802	43755549	1	0	1 0	2	Hemizygous Del LOH	33937	1 0.2.Hemizygous Del LOH.0110#T1
PD14735a	0111#T1	8	8595784	30020989	21425206	2	0	2 0	4	Hemizygous Del LOH	17120	2 0.4.Hemizygous Del LOH.0111#T1
PD14708a	0115#T1	8	31254	50433483	50402230	1	0	1 0	2	Hemizygous Del LOH	35585	1 0.2.Hemizygous Del LOH.0115#T1
PD14711a	0118#T1	8	6210460	30676185	24465726	1	0	1 0	2	Hemizygous Del LOH	19113	1 0.2.Hemizygous Del LOH.0118#T1
PD14713a	0120#T1	8	2591051	43756313	41165263	1	0	1 0	2	Hemizygous Del LOH	31921	1 0.2.Hemizygous Del LOH.0120#T1
PD14716a	0124#T1	8	31254	41877648	41846395	1	0	1 0	2	Hemizygous Del LOH	33097	1 0.2.Hemizygous Del LOH.0124#T1
PD14719a	0127#T1	8	6933758	32962950	26029193	2	0	2 0	4	Hemizygous Del LOH	19940	2 0.4.Hemizygous Del LOH.0127#T1
PD14720a	0128#T1	8	17411457	43144404	25732948	1	0	1 0	2	Hemizygous Del LOH	17625	1 0.2.Hemizygous Del LOH.0128#T1
PD13394a	0077#T1	8	16560996	33089183	16528188	1	0	1 0	2	Hemizygous Del LOH	12508	1 0.2.Hemizygous Del LOH.0077#T1
			hg19
			LPL	chr8: 19 796 764 - 19 824 770
			NKX3.1	chr8: 23 536 206 - 23 540 451

## Sheet: deletion without LPL
Sanger.ID	ICGC.ID	Chr	Start	End	Length	nMajor	nMinor	CN	Ploidy	CNA	SNPs	CNP.CNA.ICGC.ID
PD12829a	0046#T1	8	22827087	27683109	4856023	1	0	1 0	2	Hemizygous Del LOH	3632	1 0.2.Hemizygous Del LOH.0046#T1
PD12836a	0053#T1	8	22897055	27303151	4406097	2	0	2 0	4	Hemizygous Del LOH	3293	2 0.4.Hemizygous Del LOH.0053#T1
PD12838a	0055#T1	8	22628469	28144675	5516207	1	0	1 0	2	Hemizygous Del LOH	4163	1 0.2.Hemizygous Del LOH.0055#T1
PD12844a	0061#T1	8	21461210	39477781	18016572	3	0	3 0	4	Hemizygous Del LOH	11508	3 0.4.Hemizygous Del LOH.0061#T1
PD13401a	0084#T1	8	20350288	27428560	7078273	1	0	1 0	2	Hemizygous Del LOH	5216	1 0.2.Hemizygous Del LOH.0084#T1
PD14727a	0103#M1	8	21909750	28454960	6545211	2	1	2 1	4	Loss	4719	2 1.4.Loss.0103#M1
PD14710a	0117#T1	8	22338648	24633159	2294512	1	0	1 0	2	Hemizygous Del LOH	1551	1 0.2.Hemizygous Del LOH.0117#T1
PD14718a	0126#T1	8	22555582	23604588	1049007	1	0	1 0	2	Hemizygous Del LOH	706	1 0.2.Hemizygous Del LOH.0126#T1
			hg19
			LPL	chr8: 19 796 764 - 19 824 770
			NKX3.1	chr8: 23 536 206 - 23 540 451
